# Supplementary material for: Adaptive attenuation of virulence mediated by Wzc mutation in ST11-KL47 Carbapenem-resistant Klebsiella pneumonia
Source: Front Cell Infect Microbiol. 2025 Mar 11;15:1561631. doi: 10.3389/fcimb.2025.1561631 (PMC11933079; doi:10.3389/fcimb.2025.1561631)
Supplement: Supplementary file 2 [file Table1.xlsx]

## Sheet: Table. S2
Table S2. Wzc mutations and HMV characteristics of 230 clinical ST11-KL47 CRKp.
Strain	RmpADC/A2	Wzc Mutation 1	Wzc Mutation 2	Wzc Mutation 3	Wzc Mutation 4	Phenotype	Sedimentation value
B2		F605C	S607F			Mucoid	0.134
B1230		A533V	F605C	S607F		Mucoid	0.7555
IR5061		F605C	S607F			Non-mucoid	0.023
B1		F605C	S607F			Mucoid	0.125
IR5076		F605C	S607F			Non-mucoid	0.0425
IR1236		F605C	S607F			Non-mucoid	0.0438
IR1211		F605C	S607F			Non-mucoid	0.0562
IR12183		A548V	F605C	S607F	Y714_S715insNNYGY	Mucoid	0.1262
IR1207						Non-mucoid	0.044
IR1206		F605C	S607F			Non-mucoid	0.0437
IR1227		F605C	S607F			Non-mucoid	0.0471
IR1228		F605C	S607F			Non-mucoid	0.0641
IR1217						Non-mucoid	0.0619
IR1219						Non-mucoid	0.0518
IR1224						Non-mucoid	0.0852
CRB023	RmpA2 truncated					Non-mucoid	0.0813
CRB007	RmpA2 truncated					Non-mucoid	0.047
CRB011						Non-mucoid	0.0505
IR12157		S543I	Y559H			Mucoid	0.1644
IR12031		S543C				Mucoid	0.2521
IR12024						Non-mucoid	0.0532
IR12036		S543C				Mucoid	0.1732
IR5689		A647V				Mucoid	0.2603
IR12192		A647V				Mucoid	0.2933
B32						Mucoid	0.2488
IR5726		A647V				Mucoid	0.2397
IR12159		A647V				Mucoid	0.2108
IR12199		A647V				Mucoid	0.2286
IR12193		A647V				Mucoid	0.2217
IR12215		A647V				Mucoid	0.2696
IR12227		A647V				Mucoid	0.2345
IR12220		A647V				Mucoid	0.1877
IR12207		A647V				Mucoid	0.0644
CRB033		A647V				Mucoid	0.2305
CRB136		A647V				Mucoid	0.0546
IR12224		A647V				Mucoid	0.1968
IR12230		A647V				Mucoid	0.2464
IR12235						Non-mucoid	0.209
B3		M564R				Mucoid	0.6545
CRB062						Non-mucoid	0.0516
CRB076						Non-mucoid	0.0499
CRB010						Non-mucoid	0.0314
IR12225		S607F				Mucoid	0.1763
CRB122						Mucoid	0.0714
CRB118						Non-mucoid	0.1097
CRB141						Non-mucoid	0.0605
IR1262						Non-mucoid	0.1195
IR12027						Non-mucoid	0.0569
IR1265						Non-mucoid	0.0821
IR12013						Non-mucoid	0.0434
IR12073						Non-mucoid	0.1922
IR12064	RmpA2 truncated					Non-mucoid	0.0779
IR12072	RmpA2 truncated					Non-mucoid	0.157
IR12079	RmpA2 truncated					Non-mucoid	0.0653
IR12122	RmpA2 truncated					Non-mucoid	0.0614
CRB097	RmpA2 truncated					Non-mucoid	0.0828
CRB119						Non-mucoid	0.0923
CRB133	RmpA2 truncated					Non-mucoid	0.0599
CRB142	RmpA2 truncated					Non-mucoid	0.181
IR12030	RmpA2 truncated					Non-mucoid	0.0843
IR12038	RmpA2 truncated					Non-mucoid	0.0551
IR12039	RmpA2 truncated					Non-mucoid	0.1619
IR12040	RmpA2 truncated					Non-mucoid	0.0512
IR12062	RmpA2 truncated					Non-mucoid	0.0814
IR12069	RmpA2 truncated					Non-mucoid	0.3361
IR12077	RmpA2 truncated	P535T				Non-mucoid	0.1682
C79	RmpA2 truncated					Non-mucoid	0.0554
CRB182	RmpA2 truncated					Non-mucoid	0.0048
CRB103	RmpA2 truncated	S471P				Mucoid	0.127
IR12238	RmpA2 truncated	S607Y	S715*			Mucoid	0.1686
CRB072	RmpA2 truncated	S607Y	S715*			Mucoid	0.0381
IR12234	RmpA2 truncated	S607Y	G708_Y709dup	S715*		Mucoid	0.1647
B30	RmpA2 truncated	S607Y	S715*			Non-mucoid	0.0883
CRB125	RmpA2 truncated	G708_Y709dup	S607Y	S715*		Mucoid	0.2193
CRB131	RmpA2 truncated	G708_Y709dup	S607Y	S715*		Mucoid	0.3413
IR12211	RmpA2 truncated	S607Y	S715*			Mucoid	0.1288
CRB067	RmpA2 truncated	G708_Y709dup	S607Y	S715*		Mucoid	0.201
IR12208	RmpA2 truncated	S607Y	S715*			Mucoid	0.0991
B34	RmpA2 truncated	S607Y	S715*			Mucoid	0.2518
B35	RmpA2 truncated	S607Y	S715*			Mucoid	0.2901
B37	RmpA2 truncated					Mucoid	0.2544
IR12247	RmpA2 truncated	S607Y	G708_Y709dup	S715*		Non-mucoid	0.1642
IR12219	RmpA2 truncated	S607Y	S715*			Mucoid	0.1649
B28	RmpA2 truncated					Non-mucoid	0.0769
B21	RmpA2 truncated					Mucoid	0.3274
CRB181						Mucoid	0.1341
IR12088	RmpA2 truncated	Y716F				Mucoid	0.0826
CRB013	RmpA2 truncated	Y716F				Mucoid	0.1175
CRB070	RmpA2 truncated	P535H	Y716F			Non-mucoid	0.1034
IR12032						Non-mucoid	0.0869
IR12172	RmpA2 truncated	S37F				Non-mucoid	0.0703
B18	RmpA2 truncated	T642A				Non-mucoid	0.1098
IR12102	RmpA2 truncated	N536I	T642A			Non-mucoid	0.1802
IR12016	RmpA2 truncated					Non-mucoid	0.0602
IR12054	RmpA2 truncated	T642A				Mucoid	0.0931
IR1296	RmpA2 truncated					Non-mucoid	0.193
IR12065	RmpA2 truncated					Non-mucoid	0.1633
IR12125	RmpA2 truncated					Non-mucoid	0.1437
IR12048	RmpA2 truncated					Non-mucoid	0.177
IR12090	RmpA2 truncated	L646W				Mucoid	0.2402
CRB091	RmpA2 truncated					Non-mucoid	0.0188
IR12095	RmpA2 truncated	A569T				Non-mucoid	0.048
CRB111		Y714_S715insNNYGY	A569T			Mucoid	0.0428
CRB266						Non-mucoid	0.0033
CRB058	RmpA2 truncated	A569T				Mucoid	0.0147
IR12250	RmpA2 truncated	A569T				Mucoid	0.0602
IR12155	RmpA2 truncated	A569T				Non-mucoid	0.1155
IR12145	RmpA2 truncated	A569T				Non-mucoid	0.0351
IR12255						Non-mucoid	0.0933
IR12106						Non-mucoid	0.0958
IR12094		S678I				Mucoid	0.477
IR12103						Non-mucoid	0.067
IR12093						Non-mucoid	0.1118
CRB074						Non-mucoid	0.0576
CRB245						Non-mucoid	0.0774
CRB078	RmpADC					Mucoid	0.0586
CRB002		A647V				Mucoid	0.13
CRB030		A647V				Mucoid	0.0854
CRB017		A647V				Mucoid	0.0934
CRB032		A647V				Mucoid	0.0671
CRB102		A647V				Mucoid	0.0298
CRB022		A647V				Mucoid	0.098
CRB025		A647V				Mucoid	0.1719
CRB028		A647V				Mucoid	0.1259
IR12034		A537T				Mucoid	0.2214
CRB219	RmpA2 truncated					Non-mucoid	0.0498
B22	RmpA2 truncated					Non-mucoid	0.0531
CRB080	RmpA2 truncated	S471A				Mucoid	0.0385
CRB241		K566Q				Mucoid	0.0177
CRB211	RmpA2 truncated					Non-mucoid	0.0416
CRB104	RmpA2 truncated					Non-mucoid	0.0464
CRB123	RmpA2 truncated					Non-mucoid	0.079
CRB105	RmpA2 truncated					Non-mucoid	0.0618
CRB167	RmpA2 truncated	L74R				Mucoid	0.173
CRB297	RmpA2 truncated					Non-mucoid	0.0433
IR12123	RmpA2 truncated					Non-mucoid	0.0671
CRB176	RmpA2 truncated					Non-mucoid	0.0208
CRB322	RmpA2 truncated					Non-mucoid	0.1602
CRB303						Non-mucoid	0.0538
CRB284	RmpA2 truncated					Non-mucoid	0.0606
CRB129	RmpA2 truncated					Non-mucoid	0.0603
CRB249	RmpA2 truncated					Non-mucoid	0.044
CRB327	RmpA2 truncated					Non-mucoid	0.0617
CRB090	RmpA2 truncated					Non-mucoid	0.0477
CRB088	RmpA2 truncated					Non-mucoid	0.0192
CRB233						Non-mucoid	0.0476
CRB204						Non-mucoid	0.0141
CRB217	RmpA2 truncated	P535L				Mucoid	0.2004
CRB199	RmpA2 truncated					Non-mucoid	0.0478
CRB257	RmpA2 truncated					Non-mucoid	0.0779
CRB255	RmpA2 truncated					Non-mucoid	0.0485
CRB256	RmpA2 truncated					Non-mucoid	0.0517
CRB280	RmpA2 truncated					Non-mucoid	0.053
CRB163	RmpA2 truncated					Non-mucoid	0.059
CRB194	RmpA2 truncated					Non-mucoid	0.0517
CRB126	RmpA2 truncated					Non-mucoid	0.041
CRB152	RmpA2 truncated					Non-mucoid	0.0504
CRB166	RmpA2 truncated					Non-mucoid	0.0487
CRB190	RmpA2 truncated					Non-mucoid	0.0623
CRB177	RmpA2 truncated					Non-mucoid	0.0583
CRB139	RmpA2 truncated					Non-mucoid	0.0404
CRB145	RmpA2 truncated					Mucoid	0.069
CRB170	RmpA2 truncated					Non-mucoid	0.0558
CRB056		Y716C				Mucoid	0.0695
IR1237						Non-mucoid	0.0755
IR12161		A647T				Mucoid	0.3083
CRB006		P535H				Mucoid	0.2303
B13						Non-mucoid	0.0525
B9		Y568C	V648L			Mucoid	0.1934
CRB168						Non-mucoid	0.0689
CRB294						Non-mucoid	0.0411
CRB029						Non-mucoid	0.0766
CRB288		A647S	A537L	R608S		Mucoid	0.1366
CRB064		A647S	R608S			Mucoid	0.0727
CRB005		A647S	R608S			Mucoid	0.1715
CRB014		A647S	A537L	R608S		Mucoid	0.3581
CRB021		A647S	A537L	R608S		Mucoid	0.1939
CRB037		A647S	R608S			Mucoid	0.3556
IR1243						Non-mucoid	0.0792
IR1261						Non-mucoid	0.0682
IR1264						Non-mucoid	0.1721
IR1273						Non-mucoid	0.0654
IR1263						Non-mucoid	0.0843
CRB066						Non-mucoid	0.1106
IR1259						Non-mucoid	0.0918
IR1286		Y714*				Mucoid	0.1619
IR1274		Y714*				Mucoid	0.3537
IR12049		Y714*				Mucoid	0.1906
IR12052		Y714*				Mucoid	0.2022
IR1268		Y714*				Mucoid	0.184
IR12112		Y714*				Mucoid	0.2014
IR1280		Y714*				Mucoid	0.1547
IR1288		Y714*				Mucoid	0.1922
IR1279		Y714*				Mucoid	0.1161
IR12108		Y714*				Mucoid	0.114
IR12099		Y714*				Mucoid	0.0822
IR12241	RmpA2 truncated					Non-mucoid	0.1581
CRB073						Mucoid	0.0368
B41		I402S				Mucoid	0.3518
B48		I402S				Mucoid	0.3508
CRB059		I402S				Mucoid	0.2726
CRB003						Non-mucoid	0.0963
CRB031						Non-mucoid	0.1391
IR12181						Non-mucoid	0.0831
B25		S399L				Mucoid	0.3246
IR12070						Non-mucoid	0.0772
IR12067						Non-mucoid	0.0651
CRB015						Non-mucoid	0.0978
CRB034						Non-mucoid	0.0692
CRB035						Non-mucoid	0.1024
CRB040						Non-mucoid	0.0816
CRB086						Non-mucoid	0.0512
CRB099						Non-mucoid	0.0488
CRB093						Non-mucoid	0.0909
CRB079						Non-mucoid	0.0787
IR12071		R608L				Mucoid	0.2041
IR12047		R608L				Mucoid	0.1466
IR12055		R608L				Mucoid	0.3029
IR5760		A647T				Mucoid	0.2128
IR1285						Non-mucoid	0.1084
IR12097		A647T				Mucoid	0.2581
IR12076		A647T				Mucoid	0.2035
IR12028		L646W				Mucoid	0.3187
IR1289						Non-mucoid	0.0933
IR5725		S715*				Mucoid	0.2927
IR12182		S715*				Mucoid	0.3716
B8		D376Y				Mucoid	0.5634
B6		A533V				Mucoid	0.7522
IR12026						Non-mucoid	0.0354
IR5679						Non-mucoid	0.1207
